# Supplementary material for: Toxicity of the Diatom Genus Pseudo-nitzschia (Bacillariophyceae): Insights from Toxicity Tests and Genetic Screening in the Northern Adriatic Sea
Source: Toxins (Basel). 2022 Jan 15;14(1):60. doi: 10.3390/toxins14010060 (PMC8781606; doi:10.3390/toxins14010060)
Supplement: Supplementary file 1 [file toxins-14-00060-s001.zip]

Archive with 1 entries (1 files):
- toxins-1531977-supplementary.pdf
